# Supplementary material for: Sense of doubt: inaccurate and alternate locations of virtual magnetic displacements may give a distorted view of animal magnetoreception ability
Source: Commun Biol. 2023 Feb 20;6:187. doi: 10.1038/s42003-023-04530-w (PMC9941108; doi:10.1038/s42003-023-04530-w)
Supplement: Supplementary file 4 — Supplementary Data 1 [file 42003_2023_4530_MOESM4_ESM.xlsx]

## Sheet: Sheet1
Title	Year	First Author	Displacement id	total intensity (nT)	inclination	declination
Navigation by extrapolation of geomagnetic cues in a migratory songbird	2021	Kishkinev	control	48550	64.2	4.2
			virt 1	55110	72.8	14.2
Autumn migratory fuelling: a response to simulated magnetic displacements in juvenile wheatears, Oenanthe oenanthe	2010	Bostrom	control	50900	72.3	NA
			virt 1	46600	60.7	NA
			virt 2	41200	45.1	NA
			virt 3	34200	13.3	NA
			virt 4	53800	74.8	NA
			virt 5	49100	64	NA
			virt 6	42800	52	NA
Orientation of hatchling loggerhead sea turtles to regional magnetic fields along a transoceanic migratory pathway	2011	Fuxjager	virt 1	46700	59.5	NA
			virt 2	46200	46.2	NA
			virt 3	44000	54.4	NA
			virt 4	51100	69	NA
Longitude perception and bicoordinate magnetic maps in sea turtles	2011	Putman	virt 1	39000	46.4	NA
			virt 2	35000	26.1	NA
Magnetic map in nonanadromous Atlantic salmon	2018	Scanlan	control	52520	67.1	NA
			virt 1	55540	73.3	NA
			virt 2	44400	56.7	NA
			virt 3	53390	76.9	NA
			virt 4	47810	63	NA
